# Supplementary material for: Loss of PIKfyve drives the spongiform degeneration in prion diseases
Source: EMBO Mol Med. 2021 Jul 22;13(9):e14714. doi: 10.15252/emmm.202114714 (PMC8518562; doi:10.15252/emmm.202114714)
Supplement: Supplementary file 6 — Source Data for Appendix [file EMMM-13-e14714-s004.zip]

Archive with 19 entries (10 files):
- Source_Appendix_Figures_pdf/
- Source_Appendix_Figures_pdf/Appendix Figure S1/
- Source_Appendix_Figures_pdf/Appendix Figure S1/EMM-2021_14714_Source data for Appendix Figure S1.pdf
- __MACOSX/
- __MACOSX/Source_Appendix_Figures_pdf/
- __MACOSX/Source_Appendix_Figures_pdf/Appendix Figure S1/
- __MACOSX/Source_Appendix_Figures_pdf/Appendix Figure S1/._EMM-2021_14714_Source data for Appendix Figure S1.pdf
- __MACOSX/Source_Appendix_Figures_pdf/._Appendix Figure S1
- Source_Appendix_Figures_pdf/Appendix Figure S3/
- Source_Appendix_Figures_pdf/Appendix Figure S3/EMM-2021_14714_Source data for Appendix Figure S3.pdf
- __MACOSX/Source_Appendix_Figures_pdf/Appendix Figure S3/
- __MACOSX/Source_Appendix_Figures_pdf/Appendix Figure S3/._EMM-2021_14714_Source data for Appendix Figure S3.pdf
- __MACOSX/Source_Appendix_Figures_pdf/._Appendix Figure S3
- Source_Appendix_Figures_pdf/Appendix Figure S2/
- Source_Appendix_Figures_pdf/Appendix Figure S2/EMM-2021_14714_Source data for Appendix Figure S2.pdf
- __MACOSX/Source_Appendix_Figures_pdf/Appendix Figure S2/
- __MACOSX/Source_Appendix_Figures_pdf/Appendix Figure S2/._EMM-2021_14714_Source data for Appendix Figure S2.pdf
- __MACOSX/Source_Appendix_Figures_pdf/._Appendix Figure S2
- __MACOSX/._Source_Appendix_Figures_pdf
